# Supplementary material for: Glutathione binding to the plant AtAtm3 transporter and implications for the conformational coupling of ABC transporters
Source: eLife. 2022 Mar 25;11:e76140. doi: 10.7554/eLife.76140 (PMC9000953; doi:10.7554/eLife.76140)
Supplement: Source code 1. [file elife-76140-code1.zip]

Archive with 1 entries (1 files):
- essdyn.f
